# Supplementary material for: Tunable Human Myocardium Derived Decellularized Extracellular Matrix for 3D Bioprinting and Cardiac Tissue Engineering
Source: Gels. 2021 Jun 11;7(2):70. doi: 10.3390/gels7020070 (PMC8293197; doi:10.3390/gels7020070)
Supplement: Supplementary file 1 [file gels-07-00070-s001.zip]

Archive with 5 entries (5 files):
- Supplementary/Supplementary Materials.pdf
- Supplementary/Supplementary video 1 Compressed.avi
- Supplementary/Supplementary video 2 Compressed.avi
- Supplementary/Supplementary video 3 Compressed.avi
- Supplementary/Supplementary video 4 Compressed.avi
